# Supplementary material for: 1-(4-Methyl­benzyl­ideneamino)pyridinium iodide
Source: Acta Crystallogr Sect E Struct Rep Online. 2008 Jul 16;64(Pt 8):o1506. doi: 10.1107/S1600536808021569 (PMC2962133; doi:10.1107/S1600536808021569)
Supplement: Supplementary file 1 [file e-64-o1506-sup1.cif]

##############################################################################
###                                                                        ###
###        Electronic paper (Acta Crystallographica Section E)             ###
###                                                                        ###
##############################################################################
#                                                                            #
# This CIF contains the data in a paper accepted for publication in Acta     #
# Crystallographica Section E. It conforms to the requirements of Notes      #
# for Authors for Section E, and has been peer reviewed under the auspices   #
# of the IUCr Commission on Journals.                                        #
#                                                                            #
# Full details of the Crystallographic Information File format               #
# are given in the paper "The Crystallographic Information File (CIF):       #
# a New Standard Archive File for Crystallography" by S. R. Hall, F. H.      #
# Allen and I. D. Brown [Acta Cryst. (1991), A47, 655-685].                  #
#                                                                            #
# The current version of the core CIF dictionary is obtainable from          #
# ftp://ftp.iucr.org/pub/cif_core.dic. The current version number is 2.4.    #
#                                                                            #
# Software is freely available for graphical display of the structure(s) in  #
# this CIF.  For information consult the CIF home page http://www.iucr.org/  #
# cif/home.html                                                              #
#                                                                            #
# This file may be used for bona fide research purposes within the           #
# scientific community so long as proper attribution is given to the journal # 
# article from which it was obtained.                                        #
#                                                                            #
##############################################################################
                                             
data_global
_audit_creation_method     'from SHELXL97 CIF and IUCr SHELXL97-template'
_journal_date_recd_electronic     2008-07-11
_journal_date_accepted     2008-07-11
_journal_name_full     'Acta Crystallographica, Section E'
_journal_year     2008
_journal_volume     64
_journal_issue      8
_journal_page_first     o1506
_journal_page_last     o1506
_journal_paper_category     QO
_journal_coeditor_code     HK2492
_publ_contact_author_name     ' Guo Cheng'
_publ_contact_author_address
;
College of Science
Nanjing University of Technolgy
Xinmofan Road No.5 Nanjing
Nanjing 210009
People's Republic of China
;
_publ_contact_author_email     guocheng@njut.edu.cn
_publ_contact_author_fax     ?
_publ_contact_author_phone     '86 25 83587448'
_publ_section_title
;
1-(4-Methylbenzylideneamino)pyridinium iodide
;
loop_
    _publ_author_name
    _publ_author_address
    'Cui, Yong-Tao'
;
College of Science,
Nanjing University of Technology,
Xinmofan Road No. 5 Nanjing,
Nanjing 210009
People's Republic of China
;
    'Ji, Chun-Xiang'
;
College of Science,
Nanjing University of Technology,
Xinmofan Road No. 5 Nanjing,
Nanjing 210009
People's Republic of China
;
    'You Wei'
;
College of Science,
Nanjing University of Technology,
Xinmofan Road No. 5 Nanjing,
Nanjing 210009
People's Republic of China
;
    'Sun, Jia-Sen'
;
College of Science,
Nanjing University of Technology,
Xinmofan Road No. 5 Nanjing,
Nanjing 210009
People's Republic of China
;
    'Guo Cheng'
;
College of Science,
Nanjing University of Technology,
Xinmofan Road No. 5 Nanjing,
Nanjing 210009
People's Republic of China
;
data_I
_audit_creation_method     SHELXL-97
_chemical_name_systematic
;
1-(4-Methylbenzylideneamino)pyridinium iodide
;
_chemical_name_common     ?
_chemical_formula_moiety     'C13 H13 N2 +, I -'
_chemical_formula_sum     'C13 H13 I N2'
_chemical_formula_iupac     'C13 H13 N2 +, I -'
_chemical_formula_weight     324.15
_chemical_melting_point     ?
_symmetry_cell_setting     orthorhombic
_symmetry_space_group_name_H-M     'P 21 21 21'
_symmetry_space_group_name_Hall     'P 2ac 2ab'
loop_
    _symmetry_equiv_pos_as_xyz
    'x, y, z'
    '-x+1/2, -y, z+1/2'
    'x+1/2, -y+1/2, -z'
    '-x, y+1/2, -z+1/2'
_cell_length_a     7.1690(14)
_cell_length_b     12.399(3)
_cell_length_c     15.026(3)
_cell_angle_alpha     90.00
_cell_angle_beta     90.00
_cell_angle_gamma     90.00
_cell_volume     1335.6(5)
_cell_formula_units_Z     4
_cell_measurement_reflns_used     25
_cell_measurement_theta_min     2.1
_cell_measurement_theta_max     25.3
_cell_measurement_temperature     291(2)
_exptl_crystal_description     block
_exptl_crystal_colour     yellow
_exptl_crystal_size_max     0.30
_exptl_crystal_size_mid     0.10
_exptl_crystal_size_min     0.10
_exptl_crystal_density_diffrn     1.612
_exptl_crystal_density_meas     ?
_exptl_crystal_density_method     'not measured'
_exptl_crystal_F_000     632
_exptl_absorpt_coefficient_mu     2.374
_exptl_absorpt_correction_type     psi-scan
_exptl_absorpt_process_details     '(North <i>et al.</i>,  1968)'
_exptl_absorpt_correction_T_min     0.5361
_exptl_absorpt_correction_T_max     0.7972
_exptl_special_details
;
;
_diffrn_ambient_temperature     291(2)
_diffrn_radiation_type     MoK\a
_diffrn_radiation_wavelength     0.71073
_diffrn_radiation_source     'fine-focus sealed tube'
_diffrn_radiation_monochromator     graphite
_diffrn_measurement_device_type     'Enraf--Nonius CAD-4'
_diffrn_measurement_method     '\w/2\q'
_diffrn_detector_area_resol_mean     ?
_diffrn_reflns_number     1408
_diffrn_reflns_av_R_equivalents     0.0000
_diffrn_reflns_av_sigmaI/netI     0.0424
_diffrn_reflns_theta_min     2.13
_diffrn_reflns_theta_max     25.27
_diffrn_reflns_theta_full     25.27
_diffrn_measured_fraction_theta_max     0.997
_diffrn_measured_fraction_theta_full     0.997
_diffrn_reflns_limit_h_min     0
_diffrn_reflns_limit_h_max     8
_diffrn_reflns_limit_k_min     0
_diffrn_reflns_limit_k_max     14
_diffrn_reflns_limit_l_min     0
_diffrn_reflns_limit_l_max     18
_diffrn_standards_number     3
_diffrn_standards_interval_count     ?
_diffrn_standards_interval_time     120
_diffrn_standards_decay_%     0
_refine_special_details
;
 Refinement of F^2^ against ALL reflections.  The weighted R-factor wR and
 goodness of fit S are based on F^2^, conventional R-factors R are based
 on F, with F set to zero for negative F^2^. The threshold expression of
 F^2^ > 2sigma(F^2^) is used only for calculating R-factors(gt) etc. and is
 not relevant to the choice of reflections for refinement.  R-factors based
 on F^2^ are statistically about twice as large as those based on F, and R-
 factors based on ALL data will be even larger.
;
_reflns_number_total     1408
_reflns_number_gt     1015
_reflns_threshold_expression     I>2\s(I)
_refine_ls_structure_factor_coef     Fsqd
_refine_ls_matrix_type     full
_refine_ls_R_factor_all     0.0770
_refine_ls_R_factor_gt     0.0482
_refine_ls_wR_factor_gt     0.1078
_refine_ls_wR_factor_ref     0.1248
_refine_ls_goodness_of_fit_ref     1.083
_refine_ls_restrained_S_all     1.083
_refine_ls_number_reflns     1408
_refine_ls_number_parameters     146
_refine_ls_number_restraints     0
_refine_ls_hydrogen_treatment     constr
_refine_ls_weighting_scheme     calc
_refine_ls_weighting_details
          'calc w=1/[\s^2^(Fo^2^)+(0.0599P)^2^+0.581P] where P=(Fo^2^+2Fc^2^)/3'
_atom_sites_solution_hydrogens     geom
_atom_sites_solution_primary     direct
_atom_sites_solution_secondary     difmap
_refine_ls_shift/su_max     0.000
_refine_ls_shift/su_mean     0.000
_refine_diff_density_max     1.103
_refine_diff_density_min     -0.538
_refine_ls_extinction_method     none
_refine_ls_extinction_coef     ?
_refine_ls_abs_structure_details     'Flack (1983), with no Friedel pairs'
_refine_ls_abs_structure_Flack     0.05(10)
loop_
    _atom_type_symbol
    _atom_type_description
    _atom_type_scat_dispersion_real
    _atom_type_scat_dispersion_imag
    _atom_type_scat_source
    'C' 'C' 0.0033 0.0016
                         'International Tables Vol C Tables 4.2.6.8 and 6.1.1.4'
    'H' 'H' 0.0000 0.0000
                         'International Tables Vol C Tables 4.2.6.8 and 6.1.1.4'
    'N' 'N' 0.0061 0.0033
                         'International Tables Vol C Tables 4.2.6.8 and 6.1.1.4'
    'I' 'I' -0.4742 1.8119
                         'International Tables Vol C Tables 4.2.6.8 and 6.1.1.4'
_computing_data_collection     'CAD-4 Software (Enraf--Nonius, 1989)'
_computing_cell_refinement     'CAD-4 Software (Enraf--Nonius, 1989)'
_computing_data_reduction     'XCAD4 (Harms & Wocadlo, 1995)'
_computing_structure_solution     'SHELXS97 (Sheldrick, 2008)'
_computing_structure_refinement     'SHELXL97 (Sheldrick, 2008)'
_computing_molecular_graphics     'ORTEP-3 for Windows (Farrugia, 1997)'
_computing_publication_material     'SHELXTL (Sheldrick, 2008)'
loop_
    _atom_site_type_symbol
    _atom_site_label
    _atom_site_fract_x
    _atom_site_fract_y
    _atom_site_fract_z
    _atom_site_U_iso_or_equiv
    _atom_site_adp_type
    _atom_site_calc_flag
    _atom_site_refinement_flags
    _atom_site_occupancy
    _atom_site_disorder_assembly
    _atom_site_disorder_group
    I I 0.63765(9) 0.75120(8) 0.67606(4) 0.0632(3) Uani d . 1 . .
    N N1 0.1554(13) 0.6174(7) 0.7189(6) 0.049(2) Uani d . 1 . .
    N N2 0.1485(13) 0.6612(8) 0.8065(6) 0.051(2) Uani d . 1 . .
    C C1 0.241(2) 1.0008(11) 1.1391(8) 0.068(4) Uani d . 1 . .
    H H1A 0.3685 1.0169 1.1541 0.102 Uiso calc R 1 . .
    H H1B 0.1854 0.9596 1.1862 0.102 Uiso calc R 1 . .
    H H1C 0.1735 1.0669 1.1313 0.102 Uiso calc R 1 . .
    C C2 0.2358(15) 0.9358(10) 1.0529(7) 0.053(3) Uani d . 1 . .
    C C3 0.1465(17) 0.8349(9) 1.0519(7) 0.055(3) Uani d . 1 . .
    H H3 0.0964 0.8069 1.1041 0.065 Uiso calc R 1 . .
    C C4 0.1329(14) 0.7771(8) 0.9731(7) 0.048(3) Uani d . 1 . .
    H H4 0.0746 0.7101 0.9727 0.058 Uiso calc R 1 . .
    C C5 0.2057(14) 0.8187(9) 0.8955(7) 0.044(3) Uani d . 1 . .
    C C6 0.2865(17) 0.9199(8) 0.8960(8) 0.055(3) Uani d . 1 . .
    H H6 0.3312 0.9490 0.8431 0.066 Uiso calc R 1 . .
    C C7 0.3023(16) 0.9792(10) 0.9746(8) 0.059(3) Uani d . 1 . .
    H H7 0.3570 1.0472 0.9742 0.071 Uiso calc R 1 . .
    C C8 0.2037(13) 0.7578(10) 0.8115(6) 0.051(3) Uani d . 1 . .
    H H8 0.2447 0.7918 0.7599 0.062 Uiso calc R 1 . .
    C C9 0.2109(17) 0.5139(9) 0.7163(9) 0.061(3) Uani d . 1 . .
    H H9 0.2361 0.4769 0.7688 0.073 Uiso calc R 1 . .
    C C10 0.230(2) 0.4624(11) 0.6341(12) 0.081(5) Uani d . 1 . .
    H H10 0.2715 0.3914 0.6305 0.097 Uiso calc R 1 . .
    C C11 0.1874(17) 0.5193(13) 0.5595(9) 0.072(4) Uani d . 1 . .
    H H11 0.1953 0.4859 0.5042 0.087 Uiso calc R 1 . .
    C C12 0.1332(19) 0.6237(12) 0.5642(8) 0.070(4) Uani d . 1 . .
    H H12 0.1104 0.6627 0.5125 0.084 Uiso calc R 1 . .
    C C13 0.1126(18) 0.6708(11) 0.6443(8) 0.065(3) Uani d . 1 . .
    H H13 0.0681 0.7411 0.6478 0.078 Uiso calc R 1 . .
loop_
    _atom_site_aniso_label
    _atom_site_aniso_U_11
    _atom_site_aniso_U_22
    _atom_site_aniso_U_33
    _atom_site_aniso_U_12
    _atom_site_aniso_U_13
    _atom_site_aniso_U_23
    C1 0.078(10) 0.073(8) 0.054(7) 0.006(8) -0.006(8) -0.019(7)
    C2 0.046(7) 0.058(8) 0.055(7) 0.013(6) -0.012(6) 0.001(6)
    C3 0.068(8) 0.046(6) 0.050(7) 0.009(7) 0.016(6) 0.011(5)
    C4 0.052(6) 0.044(7) 0.048(5) 0.002(5) -0.007(5) 0.001(5)
    C5 0.033(5) 0.060(7) 0.038(6) 0.007(5) 0.006(5) 0.006(5)
    C6 0.059(7) 0.043(6) 0.062(7) -0.007(6) 0.020(6) 0.001(6)
    C7 0.054(7) 0.064(8) 0.059(7) 0.007(6) 0.002(7) 0.000(7)
    C8 0.039(4) 0.073(8) 0.042(5) 0.013(8) 0.001(4) 0.011(8)
    C9 0.068(8) 0.055(8) 0.061(7) -0.011(7) -0.013(7) 0.007(6)
    C10 0.070(10) 0.064(9) 0.108(12) -0.016(9) 0.011(10) -0.026(10)
    C11 0.046(8) 0.117(13) 0.053(8) -0.017(9) 0.015(6) -0.025(9)
    C12 0.072(9) 0.094(11) 0.044(7) -0.016(9) -0.018(7) 0.001(7)
    C13 0.064(8) 0.075(8) 0.054(7) 0.010(8) 0.007(7) 0.009(7)
    I 0.0631(5) 0.0721(5) 0.0544(4) 0.0063(8) 0.0064(4) -0.0020(6)
    N1 0.044(5) 0.050(5) 0.053(5) 0.000(5) 0.006(5) 0.001(5)
    N2 0.049(5) 0.054(5) 0.049(5) -0.012(5) 0.021(5) -0.005(4)
_geom_special_details
;
All e.s.d.'s (except the e.s.d. in the dihedral angle between two l.s.
planes) are estimated using the full covariance matrix. The cell e.s.d.'s
are taken into account individually in the estimation of e.s.d.'s in
distances, angles and torsion angles; correlations between e.s.d.'s in
cell parameters are only used when they are defined by crystal symmetry.
An approximate (isotropic) treatment of cell e.s.d.'s is used for
estimating e.s.d.'s involving l.s. planes.
;
loop_
    _geom_bond_atom_site_label_1
    _geom_bond_atom_site_label_2
    _geom_bond_site_symmetry_2
    _geom_bond_distance
    _geom_bond_publ_flag
    C1 C2 . 1.526(15) ?
    C1 H1A . 0.9600 ?
    C1 H1B . 0.9600 ?
    C1 H1C . 0.9600 ?
    C2 C7 . 1.379(15) ?
    C2 C3 . 1.405(16) ?
    C3 C4 . 1.387(15) ?
    C3 H3 . 0.9300 ?
    C4 C5 . 1.379(13) ?
    C4 H4 . 0.9300 ?
    C5 C6 . 1.382(14) ?
    C5 C8 . 1.471(13) ?
    C6 C7 . 1.396(15) ?
    C6 H6 . 0.9300 ?
    C7 H7 . 0.9300 ?
    C8 N2 . 1.264(13) ?
    C8 H8 . 0.9300 ?
    C9 N1 . 1.344(13) ?
    C9 C10 . 1.398(17) ?
    C9 H9 . 0.9300 ?
    C10 C11 . 1.360(19) ?
    C10 H10 . 0.9300 ?
    C11 C12 . 1.353(17) ?
    C11 H11 . 0.9300 ?
    C12 C13 . 1.345(16) ?
    C12 H12 . 0.9300 ?
    C13 N1 . 1.338(14) ?
    C13 H13 . 0.9300 ?
    N1 N2 . 1.425(11) ?
loop_
    _geom_angle_atom_site_label_1
    _geom_angle_atom_site_label_2
    _geom_angle_atom_site_label_3
    _geom_angle_site_symmetry_1
    _geom_angle_site_symmetry_3
    _geom_angle
    _geom_angle_publ_flag
    C2 C1 H1A . . 109.5 ?
    C2 C1 H1B . . 109.5 ?
    H1A C1 H1B . . 109.5 ?
    C2 C1 H1C . . 109.5 ?
    H1A C1 H1C . . 109.5 ?
    H1B C1 H1C . . 109.5 ?
    C7 C2 C3 . . 119.7(11) ?
    C7 C2 C1 . . 120.6(12) ?
    C3 C2 C1 . . 119.4(12) ?
    C4 C3 C2 . . 120.1(10) ?
    C4 C3 H3 . . 120.0 ?
    C2 C3 H3 . . 120.0 ?
    C5 C4 C3 . . 120.2(10) ?
    C5 C4 H4 . . 119.9 ?
    C3 C4 H4 . . 119.9 ?
    C4 C5 C6 . . 119.6(10) ?
    C4 C5 C8 . . 122.0(10) ?
    C6 C5 C8 . . 118.4(10) ?
    C5 C6 C7 . . 121.1(11) ?
    C5 C6 H6 . . 119.4 ?
    C7 C6 H6 . . 119.4 ?
    C2 C7 C6 . . 119.2(11) ?
    C2 C7 H7 . . 120.4 ?
    C6 C7 H7 . . 120.4 ?
    N2 C8 C5 . . 122.7(9) ?
    N2 C8 H8 . . 118.6 ?
    C5 C8 H8 . . 118.6 ?
    N1 C9 C10 . . 119.4(12) ?
    N1 C9 H9 . . 120.3 ?
    C10 C9 H9 . . 120.3 ?
    C11 C10 C9 . . 118.0(12) ?
    C11 C10 H10 . . 121.0 ?
    C9 C10 H10 . . 121.0 ?
    C12 C11 C10 . . 121.2(13) ?
    C12 C11 H11 . . 119.4 ?
    C10 C11 H11 . . 119.4 ?
    C13 C12 C11 . . 119.6(13) ?
    C13 C12 H12 . . 120.2 ?
    C11 C12 H12 . . 120.2 ?
    N1 C13 C12 . . 120.6(12) ?
    N1 C13 H13 . . 119.7 ?
    C12 C13 H13 . . 119.7 ?
    C13 N1 C9 . . 121.1(11) ?
    C13 N1 N2 . . 125.3(9) ?
    C9 N1 N2 . . 113.6(10) ?
    C8 N2 N1 . . 113.9(9) ?
loop_
    _geom_torsion_atom_site_label_1
    _geom_torsion_atom_site_label_2
    _geom_torsion_atom_site_label_3
    _geom_torsion_atom_site_label_4
    _geom_torsion_site_symmetry_1
    _geom_torsion_site_symmetry_2
    _geom_torsion_site_symmetry_3
    _geom_torsion_site_symmetry_4
    _geom_torsion
    _geom_torsion_publ_flag
    C7 C2 C3 C4 . . . . 2.9(16) ?
    C1 C2 C3 C4 . . . . 177.1(11) ?
    C2 C3 C4 C5 . . . . -0.5(17) ?
    C3 C4 C5 C6 . . . . -2.2(16) ?
    C3 C4 C5 C8 . . . . 176.6(10) ?
    C4 C5 C6 C7 . . . . 2.5(17) ?
    C8 C5 C6 C7 . . . . -176.3(10) ?
    C3 C2 C7 C6 . . . . -2.6(17) ?
    C1 C2 C7 C6 . . . . -176.7(12) ?
    C5 C6 C7 C2 . . . . 0.0(18) ?
    C4 C5 C8 N2 . . . . -5.4(16) ?
    C6 C5 C8 N2 . . . . 173.3(10) ?
    N1 C9 C10 C11 . . . . -2(2) ?
    C9 C10 C11 C12 . . . . 2(2) ?
    C10 C11 C12 C13 . . . . -3(2) ?
    C11 C12 C13 N1 . . . . 4(2) ?
    C12 C13 N1 C9 . . . . -3.4(19) ?
    C12 C13 N1 N2 . . . . 176.5(11) ?
    C10 C9 N1 C13 . . . . 2.3(18) ?
    C10 C9 N1 N2 . . . . -177.6(11) ?
    C5 C8 N2 N1 . . . . 179.2(9) ?
    C13 N1 N2 C8 . . . . -38.8(15) ?
    C9 N1 N2 C8 . . . . 141.1(10) ?
loop_
    _geom_hbond_atom_site_label_D
    _geom_hbond_atom_site_label_H
    _geom_hbond_atom_site_label_A
    _geom_hbond_site_symmetry_A
    _geom_hbond_distance_DH
    _geom_hbond_distance_HA
    _geom_hbond_distance_DA
    _geom_hbond_angle_DHA
    C9 H9 I 4_646 0.93 3.06 3.795(12) 138.00
    C12 H12 I 3_466 0.93 3.03 3.929(13) 162.00
