# Supplementary material for: 1-(4-Methyl­benzyl­ideneamino)pyridinium iodide
Source: Acta Crystallogr Sect E Struct Rep Online. 2008 Jul 16;64(Pt 8):o1506. doi: 10.1107/S1600536808021569 (PMC2962133; doi:10.1107/S1600536808021569)
Supplement: Supplementary file 2 [file e-64-o1506-Isup2.hkl]

# 
# h,k,l, Fc-squared, Fo-squared, sigma(Fo-squared) and status flag 
# 
data_I
_shelx_title '    X in P2(1)2(1)2(1)' 
_shelx_refln_list_code          4 
_shelx_F_calc_maximum      268.71 
_exptl_crystal_F_000       628.00 
_reflns_d_resolution_high  0.8326 
 
loop_ 
 _symmetry_equiv_pos_as_xyz 
 'x, y, z' 
 '-x+1/2, -y, z+1/2' 
 'x+1/2, -y+1/2, -z' 
 '-x, y+1/2, -z+1/2' 
 
_cell_length_a     7.1690 
_cell_length_b    12.3990 
_cell_length_c    15.0260 
_cell_angle_alpha  90.000 
_cell_angle_beta   90.000 
_cell_angle_gamma  90.000 
 
_shelx_F_squared_multiplier     1.000 
 
loop_ 
 _refln_index_h 
 _refln_index_k 
 _refln_index_l 
 _refln_F_squared_calc 
 _refln_F_squared_meas 
 _refln_F_squared_sigma 
 _refln_observed_status 
   2   0   0    34352.57    34999.39    173.55 o 
   4   0   0    10601.52    10708.84    142.95 o 
   6   0   0      873.55      992.28     58.27 o 
   8   0   0      334.74      368.07     52.82 o 
   1   1   0        3.39       -3.77      5.45 o 
   2   1   0    72203.54    60372.78    972.58 o 
   3   1   0      539.70      526.95     28.93 o 
   4   1   0     2960.15     3399.41     82.59 o 
   5   1   0      259.72      290.10     30.18 o 
   6   1   0     2601.89     2670.82     97.26 o 
   7   1   0       12.79       28.09     24.73 o 
   8   1   0      176.53      147.14     43.60 o 
   0   2   0    20381.73    18399.75    394.06 o 
   1   2   0     1642.31     1639.97     33.12 o 
   2   2   0     1550.39     1487.79     40.24 o 
   3   2   0      954.72      962.94     39.41 o 
   4   2   0    15906.83    16175.40    179.42 o 
   5   2   0        9.54      -16.35     23.48 o 
   6   2   0      790.07      765.07     57.85 o 
   7   2   0       61.84       85.10     24.73 o 
   8   2   0      321.88      356.75     49.89 o 
   1   3   0      114.51      146.31     13.83 o 
   2   3   0    21425.76    22092.61    163.49 o 
   3   3   0      429.41      467.84     30.60 o 
   4   3   0      980.80     1107.15     52.82 o 
   5   3   0       93.88       93.07     25.57 o 
   6   3   0     1182.72     1213.21     68.75 o 
   7   3   0        4.56       25.57     25.57 o 
   8   3   0       45.88       56.17     35.21 o 
   0   4   0    33711.43    28915.33    707.63 o 
   1   4   0       24.03       15.93      9.64 o 
   2   4   0     2869.47     3527.27     71.69 o 
   3   4   0      189.71      196.61     24.31 o 
   4   4   0     2727.43     2661.59     81.75 o 
   5   4   0      119.26      143.79     21.38 o 
   6   4   0      178.93      199.55     35.63 o 
   7   4   0       26.50       67.07     30.18 o 
   8   4   0      136.36      221.76     42.34 o 
   1   5   0       94.04       90.97     17.19 o 
   2   5   0     6839.61     6754.39    108.16 o 
   3   5   0       44.88       33.54     18.86 o 
   4   5   0      258.97      227.21     31.02 o 
   5   5   0       23.65       70.85     23.48 o 
   6   5   0      882.98      835.49     62.88 o 
   7   5   0        1.12      -11.74     32.28 o 
   8   5   0       67.20       13.83     36.47 o 
   0   6   0     6090.97     6138.98    102.71 o 
   1   6   0      164.51      179.84     24.31 o 
   2   6   0       24.10      -10.48     18.03 o 
   3   6   0       95.29      171.46     28.09 o 
   4   6   0     2933.71     2922.76     95.58 o 
   5   6   0       20.44        0.00     22.64 o 
   6   6   0      169.44      175.65     35.21 o 
   7   6   0        2.88       56.59     28.51 o 
   1   7   0      749.19      913.05     45.69 o 
   2   7   0     5884.26     5717.67    119.90 o 
   3   7   0        1.64        4.61     18.86 o 
   4   7   0      317.98      237.69     36.89 o 
   5   7   0        0.06      -21.80     26.41 o 
   6   7   0      649.93      529.05     57.85 o 
   7   7   0       11.74       67.91     28.93 o 
   0   8   0     7163.23     7334.58    134.57 o 
   1   8   0       38.60       15.09     21.80 o 
   2   8   0      186.82      182.36     28.93 o 
   3   8   0        5.04       20.54     20.12 o 
   4   8   0     2248.86     2129.19     89.71 o 
   5   8   0       19.62       77.55     23.06 o 
   6   8   0      271.13      240.63     42.76 o 
   7   8   0        0.16       53.66     31.02 o 
   1   9   0       68.34       78.39     23.48 o 
   2   9   0     3690.29     3626.21    111.09 o 
   3   9   0       49.80       37.31     25.57 o 
   4   9   0      233.83      301.00     36.47 o 
   5   9   0        4.56       18.03     26.41 o 
   6   9   0      354.62      385.68     57.85 o 
   0  10   0     2653.89     2700.58     99.77 o 
   1  10   0        7.72       27.67     22.22 o 
   2  10   0       33.53       35.21     28.51 o 
   3  10   0       79.18       88.87     29.76 o 
   4  10   0      928.21      988.93     69.17 o 
   5  10   0       56.27       11.74     33.96 o 
   6  10   0       42.40        0.00     34.38 o 
   1  11   0       56.57       68.75     21.38 o 
   2  11   0     1364.93     1457.19     83.00 o 
   3  11   0       33.52        3.35     32.28 o 
   4  11   0       68.29       46.11     31.02 o 
   5  11   0        2.28       -4.19     36.05 o 
   0  12   0     1490.26     1510.43     86.78 o 
   1  12   0        6.31       49.05     25.99 o 
   2  12   0       84.78       94.32     34.79 o 
   3  12   0        2.93        3.77     30.18 o 
   4  12   0      270.06      428.02     50.31 o 
   5  12   0        2.16       27.67     25.15 o 
   1  13   0       37.39       73.78     27.25 o 
   2  13   0      486.14      591.51     59.53 o 
   3  13   0        1.66      -33.96     33.96 o 
   4  13   0       25.24       50.31     24.73 o 
   0  14   0      301.47      404.12     54.08 o 
   1  14   0        0.01      -17.19     30.60 o 
   2  14   0        1.88       -4.61     26.41 o 
   1   0   1     3130.96     2771.01     37.73 o 
   2   0   1     7277.16     6041.30     72.94 o 
   3   0   1     2502.45     2720.28     62.04 o 
   4   0   1      408.91      390.29     31.86 o 
   5   0   1     1058.43     1134.39     57.43 o 
   6   0   1      294.74      269.14     37.73 o 
   7   0   1      802.46      918.92     62.88 o 
   8   0   1       25.98      -12.58     31.86 o 
   0   1   1      681.93      720.21     15.51 o 
   1   1   1     3397.04     3744.84     44.86 o 
   2   1   1     3512.54     3895.76     61.21 o 
   3   1   1     3679.74     3896.60     75.46 o 
   4   1   1     2703.43     2893.84     77.14 o 
   5   1   1     2420.40     2396.23     83.42 o 
   6   1   1       66.42       72.10     29.35 o 
   7   1   1       91.14      101.87     29.76 o 
   8   1   1       73.85       71.69     30.60 o 
   0   2   1     1895.54     1773.28     31.02 o 
   1   2   1    13312.77    13986.26     98.10 o 
   2   2   1      301.12      282.13     18.86 o 
   3   2   1     7003.34     7576.47    107.32 o 
   4   2   1      924.01      896.70     46.53 o 
   5   2   1      673.82      523.60     42.76 o 
   6   2   1      769.94      750.39     55.76 o 
   7   2   1      903.26      840.11     66.66 o 
   8   2   1       44.58       42.76     30.60 o 
   0   3   1     5450.77     5808.22     67.07 o 
   1   3   1    12808.58    12842.64    107.32 o 
   2   3   1     1168.70     1239.62     40.24 o 
   3   3   1     4678.84     4791.62     90.97 o 
   4   3   1      363.67      425.92     32.28 o 
   5   3   1     4035.66     3901.21    108.58 o 
   6   3   1      222.41      250.27     38.99 o 
   7   3   1       25.00       69.17     26.83 o 
   8   3   1       90.16       69.59     39.41 o 
   0   4   1      332.53      306.03     18.45 o 
   1   4   1     8998.47     8056.89     97.26 o 
   2   4   1     2671.97     2924.86     65.82 o 
   3   4   1     7331.99     7483.40    116.54 o 
   4   4   1      475.56      400.77     38.15 o 
   5   4   1      979.26     1065.64     59.11 o 
   6   4   1       89.21       53.24     31.44 o 
   7   4   1     1081.38      986.41     78.39 o 
   8   4   1       22.70      -35.63     38.99 o 
   0   5   1     1000.96     1004.44     37.31 o 
   1   5   1     9513.19     9512.82    117.80 o 
   2   5   1       50.79       69.59     19.28 o 
   3   5   1     2732.90     2870.36     80.07 o 
   4   5   1     1391.39     1412.75     63.72 o 
   5   5   1     2485.66     2455.34     91.81 o 
   6   5   1      192.51      157.21     37.73 o 
   7   5   1       63.56       46.53     28.51 o 
   8   5   1       14.14       50.31     27.25 o 
   0   6   1      809.39      889.15     39.41 o 
   1   6   1     5298.32     5426.31     98.52 o 
   2   6   1     1930.69     1971.15     68.33 o 
   3   6   1     5088.62     5285.88    117.38 o 
   4   6   1      105.04      105.64     23.48 o 
   5   6   1      216.54      166.43     38.15 o 
   6   6   1      235.76      376.45     43.18 o 
   7   6   1      357.45      316.93     61.21 o 
   0   7   1     3348.57     3615.31     88.45 o 
   1   7   1     3199.38     3366.29     86.36 o 
   2   7   1      594.73      529.05     40.66 o 
   3   7   1     1300.83     1417.36     64.14 o 
   4   7   1      574.82      612.05     48.63 o 
   5   7   1     1165.45     1240.46     76.30 o 
   6   7   1       36.31      -39.83     39.83 o 
   7   7   1       30.27        4.19     34.79 o 
   0   8   1      297.62      276.68     31.44 o 
   1   8   1     1507.00     1486.54     64.56 o 
   2   8   1     1468.43     1477.73     65.40 o 
   3   8   1     1286.85     1333.10     64.98 o 
   4   8   1      153.58      137.92     28.51 o 
   5   8   1      272.46      360.94     43.60 o 
   6   8   1       96.33      109.00     36.47 o 
   7   8   1      231.08      189.07     52.82 o 
   0   9   1     1122.58     1200.63     59.53 o 
   1   9   1     1439.66     1550.26     71.69 o 
   2   9   1       45.94       41.92     24.73 o 
   3   9   1      437.32      352.98     43.60 o 
   4   9   1      264.05      256.98     41.08 o 
   5   9   1      428.75      455.69     54.92 o 
   6   9   1       19.37       41.50     22.22 o 
   0  10   1        1.34       27.25     19.70 o 
   1  10   1      705.24      763.39     54.92 o 
   2  10   1      278.31      281.71     40.24 o 
   3  10   1      743.64      868.61     61.62 o 
   4  10   1        7.11       35.21     26.83 o 
   5  10   1      125.35      181.52     33.12 o 
   6  10   1       59.63      142.53     35.21 o 
   0  11   1      110.32      141.69     34.38 o 
   1  11   1      681.22      739.08     52.82 o 
   2  11   1       26.15        0.00     25.57 o 
   3  11   1      204.90      197.03     37.73 o 
   4  11   1      132.76      176.91     38.57 o 
   5  11   1      263.93      260.33     52.40 o 
   0  12   1       21.20        3.35     29.35 o 
   1  12   1      289.97      353.82     43.60 o 
   2  12   1       96.63      113.19     36.05 o 
   3  12   1      332.30      221.35     47.79 o 
   4  12   1        1.92      -34.79     34.79 o 
   5  12   1       17.25       18.45     33.54 o 
   0  13   1       66.68       19.28     36.05 o 
   1  13   1      104.54      120.73     38.15 o 
   2  13   1        1.79       12.16     31.86 o 
   3  13   1       98.70      111.09     43.60 o 
   4  13   1       28.82       50.72     35.21 o 
   0  14   1        1.01       13.00     30.60 o 
   1  14   1       82.06       38.99     37.31 o 
   2  14   1       57.45       40.24     36.89 o 
   0   0   2     8109.50     9532.94     62.04 o 
   1   0   2     4660.55     5848.46     59.95 o 
   2   0   2      206.25      186.13     16.77 o 
   3   0   2     2546.57     2710.64     64.98 o 
   4   0   2     2721.19     2906.00     79.23 o 
   5   0   2     3277.47     3036.37     95.16 o 
   6   0   2      262.48      281.29     38.15 o 
   7   0   2        2.31       38.99     24.31 o 
   8   0   2       87.22       54.92     40.24 o 
   0   1   2     2767.81     2760.53     36.05 o 
   1   1   2     9415.53    10216.26     81.33 o 
   2   1   2     8128.60     8399.38     91.39 o 
   3   1   2     7709.76     7836.80    108.58 o 
   4   1   2      769.33      716.02     41.92 o 
   5   1   2      137.01      197.45     28.93 o 
   6   1   2      456.36      355.91     42.34 o 
   7   1   2      485.77      482.10     50.31 o 
   8   1   2       74.13       89.29     35.21 o 
   0   2   2    15184.98    14350.56     95.58 o 
   1   2   2    30236.05    26444.48    143.37 o 
   2   2   2     1198.85     1305.02     39.41 o 
   3   2   2      824.16      819.56     37.31 o 
   4   2   2     2073.53     1884.79     64.14 o 
   5   2   2     1906.92     1816.88     76.30 o 
   6   2   2      292.38      228.47     38.99 o 
   7   2   2       58.55      -40.24     40.24 o 
   8   2   2       35.43      120.31     32.70 o 
   0   3   2       80.44       67.07      9.64 o 
   1   3   2    10445.03     9773.15     98.10 o 
   2   3   2     4832.92     4748.44     81.33 o 
   3   3   2    10945.43    10916.77    136.24 o 
   4   3   2      255.27      282.55     28.09 o 
   5   3   2      344.50      411.67     37.31 o 
   6   3   2      462.53      460.30     48.63 o 
   7   3   2      401.97      469.94     50.31 o 
   8   3   2       29.38       -8.80     33.12 o 
   0   4   2     5958.41     5931.47     81.33 o 
   1   4   2     6065.92     5986.80     86.36 o 
   2   4   2      276.60      256.56     22.64 o 
   3   4   2     4336.97     3860.13     89.71 o 
   4   4   2     1023.43     1117.63     54.92 o 
   5   4   2     2867.70     2661.17     93.07 o 
   6   4   2       84.99       22.22     32.28 o 
   7   4   2       44.12       72.10     32.28 o 
   8   4   2      150.21      152.17     44.86 o 
   0   5   2       20.74       28.93      9.64 o 
   1   5   2     5261.51     4957.63     87.62 o 
   2   5   2     3502.01     3285.39     78.39 o 
   3   5   2     3950.90     4039.97     95.58 o 
   4   5   2      295.43      299.32     31.86 o 
   5   5   2      656.46      573.49     52.40 o 
   6   5   2      181.92      211.70     42.76 o 
   7   5   2      511.29      376.87     58.27 o 
   8   5   2        9.24       -9.22     41.92 o 
   0   6   2     4061.39     4047.52     83.84 o 
   1   6   2     6904.52     7126.65    115.28 o 
   2   6   2      100.50      109.83     21.38 o 
   3   6   2      968.19      894.18     51.56 o 
   4   6   2     1304.52     1201.05     64.56 o 
   5   6   2     1077.28     1006.95     67.49 o 
   6   6   2      178.06      167.27     33.96 o 
   7   6   2       48.11       65.40     32.70 o 
   0   7   2       19.36       18.45     14.67 o 
   1   7   2     2172.94     2099.43     70.01 o 
   2   7   2     2487.75     2233.58     76.30 o 
   3   7   2     1852.87     2034.03     77.55 o 
   4   7   2      199.60      212.12     31.44 o 
   5   7   2      278.36      212.12     40.24 o 
   6   7   2      187.98      199.55     38.15 o 
   7   7   2      251.36      360.94     51.56 o 
   0   8   2     3410.22     3647.17     98.52 o 
   1   8   2     1202.55     1223.27     57.43 o 
   2   8   2      283.52      301.42     35.21 o 
   3   8   2      825.71      804.05     57.85 o 
   4   8   2      422.78      425.08     44.86 o 
   5   8   2      627.66      620.44     57.01 o 
   6   8   2       51.05       66.66     33.12 o 
   7   8   2       21.25      -18.03     38.99 o 
   0   9   2        4.23       -5.03     20.54 o 
   1   9   2      987.06      966.29     56.17 o 
   2   9   2     1323.64     1434.97     68.33 o 
   3   9   2     1074.21      975.93     62.88 o 
   4   9   2      212.52      224.28     41.92 o 
   5   9   2       67.40       80.91     30.60 o 
   6   9   2       42.74       83.84     34.38 o 
   0  10   2      821.59      819.56     56.17 o 
   1  10   2      895.73      874.48     59.95 o 
   2  10   2       26.78       29.76     22.64 o 
   3  10   2      229.03      186.55     39.83 o 
   4  10   2      333.84      347.95     48.63 o 
   5  10   2      314.21      369.75     47.37 o 
   6  10   2       55.93       22.64     37.73 o 
   0  11   2        4.77       -2.93     21.38 o 
   1  11   2      390.31      348.37     44.86 o 
   2  11   2      336.21      417.12     42.76 o 
   3  11   2      459.81      482.94     54.92 o 
   4  11   2        5.87       19.28     26.41 o 
   5  11   2       29.51      -25.99     36.47 o 
   0  12   2      318.90      425.08     48.63 o 
   1  12   2      451.79      388.61     52.82 o 
   2  12   2       16.51       36.89     23.48 o 
   3  12   2       54.45       85.94     31.44 o 
   4  12   2      128.86       88.87     46.95 o 
   0  13   2       25.89       65.82     26.41 o 
   1  13   2      116.60      117.80     37.31 o 
   2  13   2      230.14      293.03     44.44 o 
   3  13   2      124.71      146.31     34.38 o 
   4  13   2       24.48       78.39     31.86 o 
   0  14   2      159.63      107.32     41.08 o 
   1  14   2       89.94      130.38     38.15 o 
   2  14   2       18.88        8.80     31.86 o 
   1   0   3      169.59      184.04     13.00 o 
   2   0   3    23011.11    26946.70    169.78 o 
   3   0   3       11.63       -1.26     14.67 o 
   4   0   3      161.38       11.32     19.70 o 
   5   0   3      109.92      196.19     28.51 o 
   6   0   3     2820.23     2775.62     99.77 o 
   7   0   3       28.13       43.18     31.86 o 
   8   0   3      146.18      141.28     35.63 o 
   0   1   3    32880.29    29468.27    580.61 o 
   1   1   3      463.55      551.27     21.38 o 
   2   1   3      356.67      378.55     24.73 o 
   3   1   3      142.69      166.01     21.80 o 
   4   1   3    10111.12    10726.44    146.73 o 
   5   1   3       99.87      123.25     25.57 o 
   6   1   3      356.22      437.24     47.37 o 
   7   1   3       15.79       25.15     29.35 o 
   8   1   3      454.99      382.74     56.59 o 
   0   2   3      180.44      166.01     13.83 o 
   1   2   3      699.00      588.58     24.31 o 
   2   2   3    24043.97    21595.84    163.49 o 
   3   2   3      550.06      583.97     33.96 o 
   4   2   3      464.30      428.02     37.73 o 
   5   2   3        2.40       22.22     19.70 o 
   6   2   3     2369.36     2258.31     93.48 o 
   7   2   3        6.67       18.45     29.35 o 
   8   2   3      199.10      139.18     40.24 o 
   0   3   3    25125.00    22902.12    149.24 o 
   1   3   3      701.94      774.29     29.35 o 
   2   3   3      167.65      199.97     18.45 o 
   3   3   3      203.46      171.46     23.06 o 
   4   3   3     7844.13     7344.64    134.99 o 
   5   3   3      132.66       97.26     28.09 o 
   6   3   3      423.04      400.77     45.28 o 
   7   3   3        3.02       22.22     35.21 o 
   8   3   3      310.59      278.78     52.40 o 
   0   4   3       74.93       75.46     13.41 o 
   1   4   3      590.16      651.88     30.60 o 
   2   4   3    12030.52    12012.18    137.92 o 
   3   4   3      859.18      902.99     45.28 o 
   4   4   3      206.14      230.99     28.93 o 
   5   4   3       61.46       37.31     25.57 o 
   6   4   3     1757.83     1529.29     84.26 o 
   7   4   3       73.83       46.11     37.73 o 
   8   4   3      143.85       67.91     43.60 o 
   0   5   3    14298.55    13752.75    142.95 o 
   1   5   3      332.14      303.93     24.31 o 
   2   5   3      173.65      186.97     23.06 o 
   3   5   3      268.39      278.36     29.76 o 
   4   5   3     4547.01     4380.37    113.61 o 
   5   5   3      501.70      514.80     48.63 o 
   6   5   3      308.59      259.07     46.53 o 
   7   5   3       56.99       43.60     32.28 o 
   0   6   3       17.63       16.35     13.00 o 
   1   6   3      159.28      150.50     21.80 o 
   2   6   3     9236.15     8493.71    137.08 o 
   3   6   3       89.89       52.40     22.64 o 
   4   6   3      560.12      475.81     46.11 o 
   5   6   3       93.52       60.37     31.44 o 
   6   6   3      785.01      733.21     61.62 o 
   7   6   3      136.36      128.70     41.08 o 
   0   7   3     7476.27     7156.41    126.60 o 
   1   7   3      134.86      124.51     21.80 o 
   2   7   3      105.36       66.66     23.06 o 
   3   7   3       60.56       26.41     23.48 o 
   4   7   3     2632.49     2506.48     95.16 o 
   5   7   3       50.85       93.48     22.22 o 
   6   7   3      208.14      179.84     38.99 o 
   7   7   3       17.62       25.99     36.89 o 
   0   8   3       11.41       10.90     15.93 o 
   1   8   3      285.37      268.30     32.28 o 
   2   8   3     3505.85     3234.24     99.77 o 
   3   8   3       95.93      171.46     26.83 o 
   4   8   3      134.47      130.38     25.99 o 
   5   8   3       37.09        0.00     28.09 o 
   6   8   3      555.82      505.57     59.53 o 
   7   8   3       35.71       23.06     36.89 o 
   0   9   3     3292.98     3122.31     96.84 o 
   1   9   3        9.34        0.00     21.80 o 
   2   9   3       76.03       62.46     29.76 o 
   3   9   3      163.56       91.81     31.02 o 
   4   9   3     1079.40      991.02     69.59 o 
   5   9   3       68.21       93.48     38.99 o 
   6   9   3       70.57      106.06     38.99 o 
   0  10   3       20.94        5.87     18.86 o 
   1  10   3       22.05        5.87     29.35 o 
   2  10   3     1437.63     1543.97     80.91 o 
   3  10   3       20.82       45.69     24.31 o 
   4  10   3       39.82        0.00     26.41 o 
   5  10   3       10.15      -29.76     29.76 o 
   6  10   3      207.95      158.88     45.69 o 
   0  11   3      906.90      970.06     65.82 o 
   1  11   3       16.30       13.00     23.06 o 
   2  11   3        5.18       20.12     23.48 o 
   3  11   3        3.65      -10.90     30.18 o 
   4  11   3      430.32      436.82     54.08 o 
   5  11   3       12.93        8.80     31.02 o 
   0  12   3       30.20       31.86     30.60 o 
   1  12   3        0.31       28.93     28.09 o 
   2  12   3      512.50      586.06     57.43 o 
   3  12   3        6.46       23.90     28.93 o 
   4  12   3       12.86       42.76     32.70 o 
   0  13   3      431.28      464.07     59.95 o 
   1  13   3       17.51       35.63     35.63 o 
   2  13   3       11.56       -8.38     29.76 o 
   3  13   3        5.57       17.61     38.15 o 
   0  14   3        4.45       47.79     31.86 o 
   1  14   3        0.90      -30.60     31.86 o 
   2  14   3      186.89      140.86     47.37 o 
   0   0   4     3302.04     3979.19     57.43 o 
   1   0   4    18401.13    20228.36    137.50 o 
   2   0   4      276.53      288.00     22.22 o 
   3   0   4     3465.60     4171.60     86.78 o 
   4   0   4       41.95      -18.45     18.45 o 
   5   0   4     4280.89     4592.92    120.31 o 
   6   0   4       39.94       57.85     32.70 o 
   7   0   4       21.50       80.49     28.09 o 
   8   0   4       21.86       56.59     35.63 o 
   0   1   4      376.56      361.36     18.86 o 
   1   1   4    12779.53    13603.51    116.12 o 
   2   1   4      924.42      926.05     36.47 o 
   3   1   4    12420.93    13947.69    155.11 o 
   4   1   4       50.95       56.17     19.28 o 
   5   1   4      286.31      319.86     34.79 o 
   6   1   4      105.02      109.83     29.76 o 
   7   1   4      785.46      804.89     64.14 o 
   8   1   4       19.72      -38.15     38.15 o 
   0   2   4     1504.24     1525.94     38.99 o 
   1   2   4    17463.96    17955.38    140.02 o 
   2   2   4        6.66       18.03     10.48 o 
   3   2   4     2101.25     1855.02     60.37 o 
   4   2   4      710.70      656.91     42.76 o 
   5   2   4     3189.04     3094.22    100.61 o 
   6   2   4       72.79       28.09     28.93 o 
   7   2   4       19.60       25.99     30.60 o 
   8   2   4        5.16       22.22     32.28 o 
   0   3   4       10.31       25.15      8.80 o 
   1   3   4     6214.73     5757.07     85.10 o 
   2   3   4     1804.13     2001.75     57.01 o 
   3   3   4     6222.20     6066.87    111.09 o 
   4   3   4      148.42      200.80     28.09 o 
   5   3   4      411.48      403.70     40.24 o 
   6   3   4       57.43       44.44     23.90 o 
   7   3   4      675.09      635.11     66.24 o 
   8   3   4        8.58       26.83     34.79 o 
   0   4   4      977.48      993.54     37.31 o 
   1   4   4     6751.40     6656.29     98.52 o 
   2   4   4       82.90       67.91     16.77 o 
   3   4   4     1588.75     1330.17     55.34 o 
   4   4   4      469.73      539.95     42.34 o 
   5   4   4     2108.59     1860.89     82.17 o 
   6   4   4       22.33       19.70     30.18 o 
   7   4   4       26.10       62.46     29.76 o 
   8   4   4       37.75       36.89     34.38 o 
   0   5   4      249.54      296.80     24.31 o 
   1   5   4     3838.44     3548.23     79.23 o 
   2   5   4      561.15      596.54     35.21 o 
   3   5   4     4528.09     4466.31    106.90 o 
   4   5   4        5.55       -7.13     21.38 o 
   5   5   4      157.97      157.21     26.83 o 
   6   5   4      167.18      182.36     31.44 o 
   7   5   4      197.19      255.30     41.50 o 
   0   6   4      562.99      546.66     36.47 o 
   1   6   4     5097.82     5062.02    104.80 o 
   2   6   4       26.03       33.96     16.77 o 
   3   6   4      487.47      438.50     39.41 o 
   4   6   4      246.50      203.32     34.79 o 
   5   6   4      750.89      769.26     58.27 o 
   6   6   4       28.62       36.05     24.31 o 
   7   6   4       82.95      122.41     39.83 o 
   0   7   4       20.69       14.25     18.45 o 
   1   7   4     2122.42     2047.03     69.59 o 
   2   7   4      155.09      136.24     22.22 o 
   3   7   4     2159.73     1829.03     80.49 o 
   4   7   4       39.75       20.12     20.12 o 
   5   7   4      103.73       29.76     20.54 o 
   6   7   4      111.15       68.75     32.28 o 
   7   7   4      134.21      119.48     42.76 o 
   0   8   4       39.27       27.25     19.28 o 
   1   8   4     2126.02     2062.54     75.46 o 
   2   8   4       33.25       17.61     21.38 o 
   3   8   4      795.91      841.36     57.01 o 
   4   8   4      108.10      136.66     34.38 o 
   5   8   4      873.95      704.28     63.72 o 
   6   8   4        7.08       12.16     28.93 o 
   0   9   4       50.24       46.53     21.80 o 
   1   9   4     1358.25     1239.62     65.40 o 
   2   9   4      158.05      156.37     33.96 o 
   3   9   4     1534.57     1450.48     76.30 o 
   4   9   4        3.71       54.08     24.31 o 
   5   9   4       70.72       76.30     32.70 o 
   6   9   4       25.80       47.37     29.76 o 
   0  10   4      176.44      171.46     29.35 o 
   1  10   4     1961.57     1992.53     83.84 o 
   2  10   4       23.02       21.80     21.80 o 
   3  10   4      208.73      271.23     40.66 o 
   4  10   4       84.25      114.03     36.05 o 
   5  10   4      443.12      406.22     54.50 o 
   6  10   4        4.32       41.50     28.93 o 
   0  11   4        1.97       13.00     18.86 o 
   1  11   4      795.57      791.48     61.21 o 
   2  11   4      133.07      158.46     31.02 o 
   3  11   4      911.77     1060.61     69.17 o 
   4  11   4       28.76       44.02     25.57 o 
   5  11   4       14.24      -33.54     33.54 o 
   0  12   4      174.38      144.63     41.08 o 
   1  12   4      514.86      524.02     53.66 o 
   2  12   4       30.19       64.56     27.67 o 
   3  12   4      204.09      287.16     41.92 o 
   4  12   4       33.13       52.40     35.63 o 
   0  13   4       14.35       56.17     24.73 o 
   1  13   4      211.02      210.86     41.92 o 
   2  13   4       43.82      100.61     32.70 o 
   3  13   4      270.53      314.41     48.21 o 
   0  14   4       21.77       62.04     31.44 o 
   1  14   4      132.16      147.56     38.57 o 
   2  14   4        0.79      -18.45     30.60 o 
   1   0   5     4834.61     5334.51     80.49 o 
   2   0   5     7172.67     8026.70    106.48 o 
   3   0   5     4362.02     4518.30     93.90 o 
   4   0   5      622.18      694.64     47.37 o 
   5   0   5      389.13      413.76     46.95 o 
   6   0   5      521.36      636.79     54.08 o 
   7   0   5      551.66      526.11     58.27 o 
   8   0   5       81.30      142.53     36.89 o 
   0   1   5    10230.61    10395.27    106.48 o 
   1   1   5     5020.80     5347.08     80.91 o 
   2   1   5     1062.20     1189.73     44.02 o 
   3   1   5     1813.97     1882.27     61.62 o 
   4   1   5     2647.21     2757.17     85.10 o 
   5   1   5     1710.91     1635.78     75.46 o 
   6   1   5      266.26      211.28     41.92 o 
   7   1   5       33.15       49.05     32.28 o 
   8   1   5       68.95       98.52     44.86 o 
   0   2   5     1679.63     2022.71     49.89 o 
   1   2   5     3196.85     3489.12     67.91 o 
   2   2   5     5490.73     5802.35     97.68 o 
   3   2   5     2469.65     2646.92     74.20 o 
   4   2   5      200.94      244.40     26.83 o 
   5   2   5      455.63      374.78     42.34 o 
   6   2   5      624.86      589.42     58.69 o 
   7   2   5      373.98      267.46     50.31 o 
   8   2   5       63.20       49.89     42.76 o 
   0   3   5     4327.37     4199.69     74.62 o 
   1   3   5     3519.13     3286.64     68.75 o 
   2   3   5        5.00       17.19     12.16 o 
   3   3   5     1249.26     1306.69     55.76 o 
   4   3   5     2683.70     2558.89     84.68 o 
   5   3   5      857.81      907.60     59.95 o 
   6   3   5      180.92      108.58     38.99 o 
   7   3   5      102.94       70.01     36.89 o 
   8   3   5       99.71       50.72     46.11 o 
   0   4   5      673.18      730.69     35.63 o 
   1   4   5     3346.92     3012.90     71.27 o 
   2   4   5     5437.21     4970.21    100.61 o 
   3   4   5     2718.69     2394.55     77.14 o 
   4   4   5      267.97      290.10     32.28 o 
   5   4   5      258.09      214.64     39.41 o 
   6   4   5      587.92      641.82     56.17 o 
   7   4   5      252.34      132.47     49.47 o 
   0   5   5     5691.29     5036.44     95.58 o 
   1   5   5     4021.85     3978.77     88.87 o 
   2   5   5       92.71       62.46     20.12 o 
   3   5   5     1282.46     1095.41     57.43 o 
   4   5   5     2054.79     1932.58     80.07 o 
   5   5   5     1243.38     1170.87     71.27 o 
   6   5   5      152.46      166.43     40.66 o 
   7   5   5       14.77       12.58     29.76 o 
   0   6   5        3.26        1.68     14.67 o 
   1   6   5     2482.22     2344.67     73.78 o 
   2   6   5     3062.26     2802.45     85.10 o 
   3   6   5     2098.62     2078.89     79.65 o 
   4   6   5      135.28      112.35     32.70 o 
   5   6   5      317.74      321.96     49.89 o 
   6   6   5      773.22      787.70     64.56 o 
   7   6   5      313.64      358.85     53.66 o 
   0   7   5     3227.90     3117.70     89.71 o 
   1   7   5     2020.24     1772.44     70.01 o 
   2   7   5       65.80       67.91     24.31 o 
   3   7   5     1165.68     1204.82     66.24 o 
   4   7   5     1502.37     1326.81     75.46 o 
   5   7   5      822.67      723.98     60.79 o 
   6   7   5      155.91      133.31     33.96 o 
   7   7   5       34.88      -27.25     39.83 o 
   0   8   5        7.28       16.77     18.86 o 
   1   8   5     1354.02     1323.04     64.56 o 
   2   8   5     1820.46     1791.30     76.72 o 
   3   8   5     1434.90     1425.33     76.30 o 
   4   8   5       88.76      128.28     28.93 o 
   5   8   5      128.16       98.10     32.70 o 
   6   8   5      278.30      170.20     48.63 o 
   0   9   5      853.57      819.98     52.40 o 
   1   9   5     1411.67     1365.38     71.27 o 
   2   9   5       11.98       51.98     22.64 o 
   3   9   5      271.85      285.90     37.73 o 
   4   9   5      598.33      615.83     56.17 o 
   5   9   5      241.68      160.14     46.53 o 
   6   9   5       31.15       17.61     33.54 o 
   0  10   5        8.24       48.21     25.15 o 
   1  10   5      588.27      510.60     49.47 o 
   2  10   5      490.38      496.77     46.95 o 
   3  10   5      225.54      293.03     35.21 o 
   4  10   5       15.10        3.77     31.02 o 
   5  10   5       69.98      100.61     37.31 o 
   0  11   5      408.53      415.02     47.37 o 
   1  11   5       21.52       47.37     22.64 o 
   2  11   5       10.21       -3.35     25.99 o 
   3  11   5      149.89      170.20     41.08 o 
   4  11   5      122.66      127.44     35.21 o 
   5  11   5       57.23       54.08     38.57 o 
   0  12   5        1.67      -11.32     29.35 o 
   1  12   5       49.98       30.18     36.05 o 
   2  12   5      170.20      206.67     42.76 o 
   3  12   5       40.12      -33.54     33.54 o 
   4  12   5        8.01       67.07     29.76 o 
   0  13   5      220.29      163.91     44.44 o 
   1  13   5       84.30      103.97     35.63 o 
   2  13   5        9.37        4.19     33.54 o 
   3  13   5        6.04       31.86     29.76 o 
   0  14   5        0.61        9.22     25.57 o 
   1  14   5       26.59       59.53     35.63 o 
   0   0   6    18232.91    19796.57    159.72 o 
   1   0   6      912.38     1058.94     40.24 o 
   2   0   6       93.10      114.45     19.70 o 
   3   0   6      580.04      621.28     39.41 o 
   4   0   6     5627.28     6434.94    130.38 o 
   5   0   6      322.20      295.97     42.34 o 
   6   0   6      225.98      250.69     40.66 o 
   7   0   6        9.28      -19.28     33.12 o 
   8   0   6      255.97      383.58     59.11 o 
   0   1   6      132.22      151.76     17.61 o 
   1   1   6     1309.03     1282.38     43.60 o 
   2   1   6    13668.07    14753.00    155.53 o 
   3   1   6      915.20     1008.63     49.89 o 
   4   1   6      421.42      506.83     40.24 o 
   5   1   6       85.57       65.40     32.28 o 
   6   1   6     1398.10     1408.14     80.91 o 
   7   1   6      101.77      101.03     39.83 o 
   8   1   6      103.63      132.89     47.37 o 
   0   2   6    18929.84    19221.41    163.91 o 
   1   2   6     2536.03     2619.25     65.40 o 
   2   2   6      277.14      300.16     28.93 o 
   3   2   6      394.27      388.61     33.12 o 
   4   2   6     5208.67     5494.65    123.67 o 
   5   2   6      550.52      495.51     49.47 o 
   6   2   6      315.11      282.55     45.28 o 
   7   2   6        0.77        0.00     33.54 o 
   8   2   6      174.68      231.41     48.63 o 
   0   3   6     1567.81     1779.57     54.08 o 
   1   3   6     2832.36     2934.50     71.27 o 
   2   3   6    13056.52    13061.89    155.53 o 
   3   3   6     2122.46     2302.75     74.62 o 
   4   3   6      563.49      565.52     46.53 o 
   5   3   6       17.00      -28.93     28.93 o 
   6   3   6     1055.28     1195.18     73.36 o 
   7   3   6      137.45       80.49     41.92 o 
   0   4   6    16782.02    15924.29    167.69 o 
   1   4   6     3302.39     3758.26     84.68 o 
   2   4   6      989.62     1057.68     50.31 o 
   3   4   6      288.04      290.93     29.76 o 
   4   4   6     3587.71     3319.76    105.64 o 
   5   4   6      429.32      450.66     41.92 o 
   6   4   6      203.16      228.47     41.92 o 
   7   4   6        0.75       16.35     28.09 o 
   0   5   6       41.81       37.73     16.77 o 
   1   5   6      586.34      512.70     36.89 o 
   2   5   6     7123.33     6374.16    125.76 o 
   3   5   6      781.61      723.56     45.69 o 
   4   5   6      483.39      437.66     45.69 o 
   5   5   6       53.75       62.88     31.86 o 
   6   5   6      661.09      625.89     62.88 o 
   7   5   6       72.65       89.71     38.57 o 
   0   6   6     5920.59     5715.99    115.70 o 
   1   6   6      338.91      338.73     28.93 o 
   2   6   6       97.71      101.03     25.99 o 
   3   6   6      158.45      171.04     26.41 o 
   4   6   6     1916.10     1860.06     83.84 o 
   5   6   6      244.97      235.18     44.44 o 
   6   6   6      119.36      111.09     38.57 o 
   7   6   6       13.46      -26.41     34.38 o 
   0   7   6      140.99      140.02     25.57 o 
   1   7   6      387.32      335.79     36.47 o 
   2   7   6     3789.48     3640.04    104.38 o 
   3   7   6      577.75      571.81     54.50 o 
   4   7   6      462.36      428.86     47.37 o 
   5   7   6       54.89       10.48     32.70 o 
   6   7   6      191.02      222.18     45.69 o 
   7   7   6        6.86      -18.45     34.79 o 
   0   8   6     3601.13     3554.10    103.97 o 
   1   8   6      518.28      417.96     44.44 o 
   2   8   6      331.18      336.63     38.15 o 
   3   8   6       24.88       11.74     25.99 o 
   4   8   6      715.06      758.78     64.14 o 
   5   8   6       16.01       26.41     30.60 o 
   6   8   6       62.29       55.34     28.09 o 
   0   9   6      965.27      999.41     60.79 o 
   1   9   6      222.46      194.93     42.34 o 
   2   9   6     1645.59     1647.93     82.59 o 
   3   9   6       69.92       78.39     29.76 o 
   4   9   6       57.71        0.00     30.60 o 
   5   9   6        8.61       15.93     32.28 o 
   6   9   6      183.31      294.71     49.47 o 
   0  10   6     1683.63     1820.65     86.36 o 
   1  10   6      237.93      194.10     36.05 o 
   2  10   6      230.57      226.38     42.76 o 
   3  10   6       24.03       60.79     25.99 o 
   4  10   6      539.61      529.89     58.69 o 
   5  10   6       71.73      103.55     35.21 o 
   0  11   6       20.28       -7.13     27.67 o 
   1  11   6      116.78       20.96     34.38 o 
   2  11   6      900.11      867.36     75.46 o 
   3  11   6      220.07      210.45     44.86 o 
   4  11   6      104.08      160.56     34.79 o 
   5  11   6        5.09      -38.99     38.99 o 
   0  12   6      514.69      451.91     56.59 o 
   1  12   6       35.60      -15.51     34.79 o 
   2  12   6        2.54       28.09     28.09 o 
   3  12   6       37.26       21.38     27.25 o 
   4  12   6      239.17      256.56     49.47 o 
   0  13   6        2.85       29.35     31.44 o 
   1  13   6       19.33        4.19     29.76 o 
   2  13   6      230.86      286.32     45.69 o 
   3  13   6        6.73       18.45     33.54 o 
   0  14   6      163.15      185.29     44.86 o 
   1   0   7     4825.35     4745.09     90.55 o 
   2   0   7      115.17      144.21     19.70 o 
   3   0   7     4929.07     5704.25    118.22 o 
   4   0   7       41.90       52.82     22.64 o 
   5   0   7      295.38      283.81     39.41 o 
   6   0   7       27.50       67.91     28.09 o 
   7   0   7      404.40      505.57     59.11 o 
   0   1   7      502.35      531.56     31.44 o 
   1   1   7     7545.36     7490.11    116.54 o 
   2   1   7      164.87      180.68     24.73 o 
   3   1   7     1550.81     1513.78     63.30 o 
   4   1   7      119.47      150.08     30.60 o 
   5   1   7     1749.02     2247.83     91.39 o 
   6   1   7        7.82       30.60     33.12 o 
   7   1   7       43.20       56.59     33.12 o 
   0   2   7     1119.15     1300.82     48.21 o 
   1   2   7     4341.63     4165.74     87.62 o 
   2   2   7      978.22      907.60     45.28 o 
   3   2   7     4105.41     4497.75    107.32 o 
   4   2   7       28.75       17.19     24.31 o 
   5   2   7      390.41      354.66     41.50 o 
   6   2   7        9.10       51.98     23.48 o 
   7   2   7      530.60      570.97     64.14 o 
   0   3   7      993.49     1097.92     45.69 o 
   1   3   7     4003.25     3963.26     87.62 o 
   2   3   7       82.51       60.79     20.54 o 
   3   3   7     2209.46     2083.50     74.62 o 
   4   3   7      128.97      120.31     28.51 o 
   5   3   7     2195.66     2177.40     90.97 o 
   6   3   7        3.72       28.51     28.09 o 
   7   3   7        8.06      -37.31     37.31 o 
   0   4   7        4.41      -15.51     15.51 o 
   1   4   7     4210.44     4112.50     93.07 o 
   2   4   7      164.82      148.82     26.41 o 
   3   4   7     3900.11     3321.44     97.26 o 
   4   4   7       41.59       29.35     24.31 o 
   5   4   7      231.98      269.14     38.57 o 
   6   4   7       51.16       25.57     31.44 o 
   7   4   7      438.28      477.49     55.76 o 
   0   5   7        2.92      -11.74     16.77 o 
   1   5   7     3645.10     3160.88     86.78 o 
   2   5   7       45.41       26.41     23.48 o 
   3   5   7     1160.87     1250.52     64.14 o 
   4   5   7       31.24       22.64     26.41 o 
   5   5   7     1206.79     1166.67     72.52 o 
   6   5   7       16.10       45.69     24.73 o 
   7   5   7       69.44       92.65     39.83 o 
   0   6   7        2.99        4.19     18.03 o 
   1   6   7     1862.64     1737.64     69.59 o 
   2   6   7        5.64       28.93     20.54 o 
   3   6   7     1681.21     1674.34     76.72 o 
   4   6   7       38.87       39.41     20.96 o 
   5   6   7      506.40      552.52     52.40 o 
   6   6   7       38.61        3.77     27.67 o 
   7   6   7      476.16      352.14     66.24 o 
   0   7   7        0.54      -16.77     17.61 o 
   1   7   7     2033.43     2031.09     79.65 o 
   2   7   7      170.35      158.04     28.09 o 
   3   7   7      825.24      827.95     60.79 o 
   4   7   7      124.89       74.20     30.60 o 
   5   7   7      883.74      849.33     66.24 o 
   6   7   7        2.98       33.54     29.35 o 
   0   8   7      174.03      133.73     29.76 o 
   1   8   7     1126.72      972.16     61.62 o 
   2   8   7       55.34       51.98     27.25 o 
   3   8   7     1102.39     1105.47     69.59 o 
   4   8   7       55.75       55.34     30.18 o 
   5   8   7      137.05      163.49     36.89 o 
   6   8   7       21.32      -41.92     41.92 o 
   0   9   7       14.80      -27.67     27.67 o 
   1   9   7      460.23      467.01     47.37 o 
   2   9   7      160.93      155.11     30.18 o 
   3   9   7      614.71      708.47     57.43 o 
   4   9   7       73.16      164.33     33.54 o 
   5   9   7      410.74      486.71     53.24 o 
   0  10   7      284.90      333.69     43.18 o 
   1  10   7      490.15      345.43     50.31 o 
   2  10   7      201.67      215.06     38.15 o 
   3  10   7      442.78      470.78     59.11 o 
   4  10   7       16.45      -15.93     36.05 o 
   5  10   7       82.09       62.46     39.83 o 
   0  11   7      337.55      331.60     49.47 o 
   1  11   7      633.93      658.17     58.69 o 
   2  11   7       71.29       26.41     31.02 o 
   3  11   7       86.96      137.08     40.24 o 
   4  11   7       45.55       30.60     35.63 o 
   0  12   7       13.88       31.86     31.44 o 
   1  12   7      213.87      168.52     45.28 o 
   2  12   7       72.94       49.89     33.96 o 
   3  12   7      192.02      237.28     41.50 o 
   0  13   7       12.52       -8.80     29.35 o 
   1  13   7      155.95      233.50     44.44 o 
   2  13   7        8.42       -9.22     34.38 o 
   0   0   8    12225.82    13114.71    154.27 o 
   1   0   8     1318.54     1323.88     53.24 o 
   2   0   8      424.18      436.82     34.79 o 
   3   0   8     1118.20     1343.58     61.21 o 
   4   0   8     3638.20     4027.81    113.61 o 
   5   0   8      915.46     1010.31     65.40 o 
   6   0   8      519.18      427.60     57.85 o 
   7   0   8        2.60        0.00     32.28 o 
   0   1   8      285.05      345.01     27.25 o 
   1   1   8     1603.16     1586.73     56.59 o 
   2   1   8     8879.63     9095.70    137.50 o 
   3   1   8     1284.24     1410.66     62.04 o 
   4   1   8      942.26      865.68     58.69 o 
   5   1   8      214.50      186.13     42.34 o 
   6   1   8      575.86      594.45     60.37 o 
   7   1   8      208.97      217.99     41.92 o 
   0   2   8     9725.97    10228.42    141.28 o 
   1   2   8     1368.12     1339.39     54.08 o 
   2   2   8      510.27      575.16     40.24 o 
   3   2   8      697.94      593.61     45.69 o 
   4   2   8     2209.49     2092.30     85.52 o 
   5   2   8      409.41      517.73     43.60 o 
   6   2   8      239.59      254.04     41.50 o 
   7   2   8       71.27       88.87     36.89 o 
   0   3   8        2.34       -3.77     14.25 o 
   1   3   8     1075.44     1062.29     51.56 o 
   2   3   8     4137.47     3851.74     98.52 o 
   3   3   8      779.48      631.34     51.98 o 
   4   3   8      228.23      183.20     36.89 o 
   5   3   8      269.54      299.32     44.02 o 
   6   3   8      523.25      500.54     54.08 o 
   7   3   8      155.15      198.29     41.92 o 
   0   4   8     4454.63     4127.17     98.10 o 
   1   4   8     1869.33     1818.97     67.91 o 
   2   4   8      148.82      182.78     29.35 o 
   3   4   8      445.14      437.24     42.34 o 
   4   4   8     1327.50     1353.22     72.10 o 
   5   4   8      391.56      464.91     48.63 o 
   6   4   8      167.79      171.88     36.89 o 
   7   4   8       26.45       44.44     42.76 o 
   0   5   8       45.33       93.48     20.12 o 
   1   5   8     1249.75     1176.32     58.69 o 
   2   5   8     3035.49     2752.14     92.23 o 
   3   5   8     1028.29      960.42     59.95 o 
   4   5   8      405.68      429.70     45.28 o 
   5   5   8      147.36      110.25     36.05 o 
   6   5   8      102.34       87.20     43.18 o 
   7   5   8       86.11       18.45     41.50 o 
   0   6   8     3692.18     3637.11    102.71 o 
   1   6   8      912.80      887.48     54.50 o 
   2   6   8      200.10      211.70     31.44 o 
   3   6   8      715.30      684.16     52.40 o 
   4   6   8      727.68      608.28     53.24 o 
   5   6   8      434.95      415.86     54.08 o 
   6   6   8       74.28       16.35     36.05 o 
   0   7   8        6.91       25.99     19.70 o 
   1   7   8     1035.32      914.31     55.34 o 
   2   7   8     1879.24     1685.24     76.30 o 
   3   7   8     1031.76     1141.94     67.49 o 
   4   7   8      111.01      111.93     32.70 o 
   5   7   8       63.36       15.51     36.05 o 
   6   7   8      162.03      134.15     45.28 o 
   0   8   8     2176.02     1914.97     83.84 o 
   1   8   8     1209.58     1210.27     65.40 o 
   2   8   8       73.20       91.39     24.73 o 
   3   8   8      106.59       88.87     30.60 o 
   4   8   8      644.10      682.90     66.24 o 
   5   8   8      175.70      198.71     42.34 o 
   6   8   8       86.93       82.17     38.57 o 
   0   9   8       24.28       37.73     26.41 o 
   1   9   8      287.59      267.04     38.15 o 
   2   9   8     1298.60     1427.85     75.88 o 
   3   9   8      198.22      199.97     42.34 o 
   4   9   8      150.66      198.71     35.21 o 
   5   9   8       47.25       82.17     31.86 o 
   0  10   8     1273.36     1463.06     78.39 o 
   1  10   8      101.14      150.08     27.25 o 
   2  10   8      103.57      112.77     35.63 o 
   3  10   8       80.54       81.33     37.31 o 
   4  10   8      289.50      339.98     45.28 o 
   5  10   8       46.12       -9.22     35.21 o 
   0  11   8       30.43      -22.64     33.12 o 
   1  11   8       50.77       68.75     36.05 o 
   2  11   8      493.88      534.50     56.17 o 
   3  11   8       60.83      -12.58     38.99 o 
   4  11   8       63.84       36.05     37.31 o 
   0  12   8      394.55      396.16     55.34 o 
   1  12   8        3.86       -4.19     30.60 o 
   2  12   8       30.25       64.56     24.73 o 
   3  12   8       17.48       54.50     35.21 o 
   0  13   8        0.97      -34.79     34.79 o 
   1  13   8       10.81       13.83     30.60 o 
   1   0   9      744.66      645.59     41.92 o 
   2   0   9     4740.00     4638.61    110.25 o 
   3   0   9      497.68      560.91     46.53 o 
   4   0   9       43.37       69.59     22.64 o 
   5   0   9      193.87      196.61     40.24 o 
   6   0   9      785.71      760.87     69.59 o 
   7   0   9      184.56      261.17     48.63 o 
   0   1   9     7136.46     7142.16    124.09 o 
   1   1   9      788.45      759.62     44.44 o 
   2   1   9       79.61       82.17     25.15 o 
   3   1   9      609.64      650.62     49.89 o 
   4   1   9     2198.87     2262.50     88.87 o 
   5   1   9      458.43      596.12     51.14 o 
   6   1   9       75.50      120.31     31.02 o 
   7   1   9        5.13        8.80     36.05 o 
   0   2   9       50.83       77.55     20.54 o 
   1   2   9     1131.42     1130.62     54.08 o 
   2   2   9     5359.39     5246.05    119.90 o 
   3   2   9     1080.69     1239.62     61.21 o 
   4   2   9      225.30      290.52     33.96 o 
   5   2   9       75.05       62.46     33.54 o 
   6   2   9      450.40      529.89     51.98 o 
   7   2   9      143.02      176.49     49.05 o 
   0   3   9     6483.25     6517.95    126.18 o 
   1   3   9     1483.03     1637.45     64.14 o 
   2   3   9      176.95      175.65     25.57 o 
   3   3   9      370.37      316.93     36.47 o 
   4   3   9     1903.03     1981.21     88.45 o 
   5   3   9      487.86      529.05     57.43 o 
   6   3   9       78.00       97.26     33.12 o 
   7   3   9       23.20       67.49     33.96 o 
   0   4   9       15.14       41.92     15.51 o 
   1   4   9      767.59      716.44     46.11 o 
   2   4   9     4092.17     4037.88    110.67 o 
   3   4   9      742.87      817.05     54.50 o 
   4   4   9      198.84      246.92     42.34 o 
   5   4   9      178.70      153.01     34.38 o 
   6   4   9      472.22      528.21     58.69 o 
   7   4   9      238.11      174.81     42.76 o 
   0   5   9     3744.53     3652.62    101.03 o 
   1   5   9      895.66      798.60     52.82 o 
   2   5   9       45.89       51.98     21.38 o 
   3   5   9      319.63      307.70     36.05 o 
   4   5   9     1652.08     1670.15     82.17 o 
   5   5   9      517.79      521.92     53.24 o 
   6   5   9      156.49      194.52     38.99 o 
   0   6   9        7.18       23.06     19.28 o 
   1   6   9      589.54      672.42     46.95 o 
   2   6   9     2076.98     2049.12     84.68 o 
   3   6   9      827.01      697.15     57.85 o 
   4   6   9       28.63       74.20     24.31 o 
   5   6   9        6.29      -11.32     33.12 o 
   6   6   9      413.99      534.50     58.27 o 
   0   7   9     1936.00     1938.03     80.91 o 
   1   7   9      390.05      361.36     41.50 o 
   2   7   9       22.26       44.86     23.90 o 
   3   7   9       92.44       45.28     31.02 o 
   4   7   9      706.36      873.22     66.66 o 
   5   7   9      185.24      220.09     44.02 o 
   6   7   9       18.55      -13.41     32.28 o 
   0   8   9       12.61        2.93     22.64 o 
   1   8   9      124.35      101.87     29.76 o 
   2   8   9     1010.12     1095.41     67.07 o 
   3   8   9      136.90      104.38     33.96 o 
   4   8   9       34.29       38.15     30.60 o 
   5   8   9       31.07       12.58     33.54 o 
   0   9   9      696.12      633.43     55.76 o 
   1   9   9      179.91      262.85     36.05 o 
   2   9   9        9.69       56.17     26.83 o 
   3   9   9       38.78       78.81     31.02 o 
   4   9   9      428.93      456.94     53.66 o 
   5   9   9       87.67      103.55     31.02 o 
   0  10   9       75.09       90.55     29.76 o 
   1  10   9       80.52       62.46     33.54 o 
   2  10   9      491.32      533.66     55.34 o 
   3  10   9      103.66      101.03     37.31 o 
   4  10   9       13.68       -8.80     35.21 o 
   0  11   9      365.89      461.97     52.40 o 
   1  11   9       25.34       44.02     35.21 o 
   2  11   9       12.47      -16.77     25.57 o 
   3  11   9       35.52        4.19     32.28 o 
   0  12   9        0.20      -21.38     30.18 o 
   1  12   9       43.08       25.99     30.18 o 
   2  12   9      150.99      170.62     45.69 o 
   0   0  10        0.72       15.09     15.93 o 
   1   0  10     4327.85     4782.40    114.45 o 
   2   0  10       30.59       52.40     22.22 o 
   3   0  10      830.74      845.56     53.66 o 
   4   0  10        0.64        5.87     22.64 o 
   5   0  10     1131.94     1406.88     78.39 o 
   6   0  10       44.79       83.00     40.66 o 
   7   0  10       14.14       27.25     35.21 o 
   0   1  10      240.18      224.70     31.02 o 
   1   1  10     2738.08     2802.45     89.29 o 
   2   1  10       99.25      103.13     28.51 o 
   3   1  10     2978.92     3290.83    107.74 o 
   4   1  10       96.24       81.33     35.21 o 
   5   1  10      139.85      137.92     39.41 o 
   6   1  10       30.89       31.86     29.76 o 
   7   1  10      295.04      402.03     51.98 o 
   0   2  10      342.95      352.98     35.63 o 
   1   2  10     3451.77     3453.07     98.93 o 
   2   2  10      320.20      259.91     36.47 o 
   3   2  10      908.84      987.25     59.53 o 
   4   2  10       64.16       61.21     31.44 o 
   5   2  10     1116.72     1213.21     77.14 o 
   6   2  10       19.17       12.16     37.31 o 
   7   2  10        6.16      -23.06     41.08 o 
   0   3  10       31.20      -13.83     22.64 o 
   1   3  10     2063.13     1964.44     75.88 o 
   2   3  10       91.44       88.87     23.90 o 
   3   3  10     2139.56     2021.87     86.36 o 
   4   3  10      164.50      216.73     38.15 o 
   5   3  10      202.91      225.12     38.57 o 
   6   3  10       48.95       -8.38     35.63 o 
   0   4  10        2.85        9.64     18.45 o 
   1   4  10     2491.44     2461.63     87.62 o 
   2   4  10       39.06       10.48     23.06 o 
   3   4  10      515.65      454.43     44.44 o 
   4   4  10       32.16       62.04     31.02 o 
   5   4  10      604.22      564.26     57.43 o 
   6   4  10        6.01      -16.77     34.79 o 
   0   5  10       40.48        2.52     24.73 o 
   1   5  10     1389.30     1340.23     67.91 o 
   2   5  10       13.57       11.32     24.31 o 
   3   5  10     1529.48     1525.10     79.23 o 
   4   5  10       13.66       -3.35     33.12 o 
   5   5  10       85.78      122.41     35.63 o 
   6   5  10       16.31       21.80     36.47 o 
   0   6  10       65.28        0.00     28.93 o 
   1   6  10     1524.12     1410.66     70.85 o 
   2   6  10       13.69      -18.03     27.67 o 
   3   6  10      474.18      541.21     48.63 o 
   4   6  10       12.98       39.41     21.38 o 
   5   6  10      636.53      644.33     66.24 o 
   6   6  10       17.90      -27.25     33.12 o 
   0   7  10        5.93       18.03     22.22 o 
   1   7  10      921.69      889.99     60.79 o 
   2   7  10       21.00      -13.00     28.51 o 
   3   7  10     1001.22      924.79     67.91 o 
   4   7  10        5.57       15.09     25.57 o 
   5   7  10       37.64       96.84     32.28 o 
   0   8  10       16.21       22.64     21.38 o 
   1   8  10     1157.44     1030.01     70.43 o 
   2   8  10       18.96       -7.13     24.73 o 
   3   8  10      140.14      114.45     39.41 o 
   4   8  10       10.72       15.93     25.57 o 
   5   8  10      273.21      319.44     47.37 o 
   0   9  10        6.40       20.96     23.06 o 
   1   9  10      492.90      378.55     51.56 o 
   2   9  10        7.53      -35.21     35.21 o 
   3   9  10      629.26      601.15     58.27 o 
   4   9  10       29.48       17.19     34.38 o 
   0  10  10        0.02       45.69     18.86 o 
   1  10  10      423.48      472.45     49.47 o 
   2  10  10        5.63       15.93     23.48 o 
   3  10  10      129.40      229.31     34.38 o 
   4  10  10        2.40       31.86     25.57 o 
   0  11  10       14.33      -28.09     28.09 o 
   1  11  10      178.97      218.41     39.41 o 
   2  11  10        3.68       21.80     25.57 o 
   3  11  10      166.18      219.67     38.99 o 
   0  12  10        8.52       40.66     30.18 o 
   1  12  10      167.51      186.55     42.76 o 
   1   0  11      561.79      480.00     44.44 o 
   2   0  11     2128.10     2359.76     87.62 o 
   3   0  11      529.32      536.59     47.37 o 
   4   0  11       25.70        3.35     31.86 o 
   5   0  11       45.27      -14.67     32.70 o 
   6   0  11      502.74      450.66     62.04 o 
   0   1  11     2913.68     3072.84     95.58 o 
   1   1  11     1199.91     1273.15     67.07 o 
   2   1  11       19.54       26.41     22.22 o 
   3   1  11      297.22      327.83     41.50 o 
   4   1  11     1361.09     1492.40     79.23 o 
   5   1  11      192.85      216.73     41.92 o 
   6   1  11       72.33      129.96     41.08 o 
   0   2  11      100.81       87.20     24.31 o 
   1   2  11      737.03      714.76     52.40 o 
   2   2  11     3173.56     3118.12    102.29 o 
   3   2  11      683.06      723.15     53.66 o 
   4   2  11      178.40      223.86     34.38 o 
   5   2  11       61.49      -22.22     41.92 o 
   6   2  11      454.82      436.40     59.95 o 
   0   3  11     3963.56     3771.67    106.48 o 
   1   3  11      323.87      249.85     37.31 o 
   2   3  11       73.53       52.82     26.41 o 
   3   3  11      348.77      355.07     44.44 o 
   4   3  11     1731.99     1629.91     84.68 o 
   5   3  11      216.01      121.57     44.86 o 
   6   3  11      245.16      259.07     39.41 o 
   0   4  11        3.90      -16.35     21.80 o 
   1   4  11      282.91      288.42     35.21 o 
   2   4  11     2594.16     2451.57     96.00 o 
   3   4  11      200.87      220.51     35.21 o 
   4   4  11      112.17      125.35     25.57 o 
   5   4  11      114.03      101.87     37.31 o 
   6   4  11      418.09      345.01     58.27 o 
   0   5  11     3043.85     2798.26     97.26 o 
   1   5  11      360.15      365.14     39.41 o 
   2   5  11       98.15       45.69     33.96 o 
   3   5  11       79.88       88.87     28.51 o 
   4   5  11      846.67      824.18     67.49 o 
   5   5  11       41.20       44.44     33.96 o 
   6   5  11       51.07       41.08     36.05 o 
   0   6  11       40.52       72.52     24.73 o 
   1   6  11      185.49      181.94     32.70 o 
   2   6  11     1799.00     1569.12     82.59 o 
   3   6  11      114.48      201.22     36.89 o 
   4   6  11      144.05      178.59     36.05 o 
   5   6  11       50.97      101.45     42.76 o 
   0   7  11     1334.69     1276.51     74.20 o 
   1   7  11       83.50        9.64     31.86 o 
   2   7  11       19.66       37.73     22.22 o 
   3   7  11      150.24      139.60     31.44 o 
   4   7  11      519.33      560.91     60.79 o 
   5   7  11       51.69       66.24     36.89 o 
   0   8  11        2.54       34.79     22.22 o 
   1   8  11      110.37      127.02     31.02 o 
   2   8  11      624.50      676.19     60.79 o 
   3   8  11       42.15       85.94     31.44 o 
   4   8  11       12.59       29.76     23.48 o 
   0   9  11      557.36      622.11     62.88 o 
   1   9  11       69.12      106.48     33.12 o 
   2   9  11        5.91      -23.48     28.93 o 
   3   9  11       45.58        8.38     31.44 o 
   4   9  11      249.86      283.81     47.37 o 
   0  10  11        0.28       32.28     24.73 o 
   1  10  11       52.95       41.08     36.89 o 
   2  10  11      336.45      360.11     54.08 o 
   3  10  11       52.66       98.52     40.66 o 
   0  11  11      346.31      428.02     50.72 o 
   1  11  11       43.26       97.26     30.18 o 
   2  11  11       12.94       -4.61     35.21 o 
   0   0  12      724.09      806.99     54.92 o 
   1   0  12     5804.91     5879.90    142.53 o 
   2   0  12       33.75       28.93     25.15 o 
   3   0  12       35.93       69.17     28.51 o 
   4   0  12      754.25      963.77     66.66 o 
   5   0  12      623.01      687.09     67.07 o 
   6   0  12       23.92       57.43     28.93 o 
   0   1  12        0.00      -25.57     25.57 o 
   1   1  12     1521.77     1622.78     74.20 o 
   2   1  12     1175.41     1304.18     72.94 o 
   3   1  12     2051.65     2068.41     95.58 o 
   4   1  12       96.61       77.14     31.86 o 
   5   1  12       11.63       -7.97     29.76 o 
   6   1  12      173.48      155.11     46.95 o 
   0   2  12     2636.33     2608.35     96.84 o 
   1   2  12      750.73      691.28     56.59 o 
   2   2  12      226.99      195.35     34.79 o 
   3   2  12      474.19      484.19     51.56 o 
   4   2  12      433.46      492.58     49.89 o 
   5   2  12      523.63      591.51     64.56 o 
   6   2  12       22.76      111.93     29.35 o 
   0   3  12       33.52       45.28     21.80 o 
   1   3  12      531.73      523.60     46.11 o 
   2   3  12     1605.24     1564.51     79.65 o 
   3   3  12      680.52      789.38     64.56 o 
   4   3  12       72.58       97.68     32.70 o 
   5   3  12       10.97       24.31     26.41 o 
   6   3  12      205.24      227.63     47.79 o 
   0   4  12     1425.68     1327.65     74.20 o 
   1   4  12      874.38      869.87     59.11 o 
   2   4  12        5.47       31.44     22.64 o 
   3   4  12       44.66       33.96     27.25 o 
   4   4  12      845.64      791.90     64.98 o 
   5   4  12      132.53      149.66     41.92 o 
   0   5  12       36.47       12.58     25.99 o 
   1   5  12      227.50      132.47     38.57 o 
   2   5  12     1196.48     1182.60     69.17 o 
   3   5  12      272.15      269.55     47.37 o 
   4   5  12       20.96       34.79     29.35 o 
   5   5  12       33.93       72.94     31.44 o 
   0   6  12     1339.48     1152.42     75.04 o 
   1   6  12      208.37      266.62     39.41 o 
   2   6  12       43.40       17.61     30.60 o 
   3   6  12       92.15       59.53     33.54 o 
   4   6  12      465.20      505.99     59.53 o 
   5   6  12      100.79       89.29     48.21 o 
   0   7  12       74.12      108.16     31.02 o 
   1   7  12      203.76      166.43     40.66 o 
   2   7  12      646.98      633.85     57.01 o 
   3   7  12      208.29      259.07     42.76 o 
   4   7  12       13.27       17.19     38.57 o 
   0   8  12      458.23      499.28     55.76 o 
   1   8  12      289.12      238.11     44.86 o 
   2   8  12       17.89       46.95     27.25 o 
   3   8  12       71.32      124.51     32.28 o 
   4   8  12      197.98      237.69     46.53 o 
   0   9  12        0.34       44.02     33.54 o 
   1   9  12      139.16      137.50     40.24 o 
   2   9  12      265.09      221.76     49.05 o 
   3   9  12      203.62      198.71     39.83 o 
   0  10  12      231.20      201.64     44.44 o 
   1  10  12      116.82       99.77     39.41 o 
   2  10  12        5.71       26.83     24.31 o 
   0  11  12        3.10      -31.44     31.44 o 
   1   0  13     1468.51     1409.82     76.72 o 
   2   0  13       18.43       31.86     30.60 o 
   3   0  13     1500.83     1741.84     88.04 o 
   4   0  13        0.16      -29.76     29.76 o 
   5   0  13      109.52      175.23     38.15 o 
   0   1  13       45.37       11.74     32.70 o 
   1   1  13     1076.45     1131.46     68.75 o 
   2   1  13       93.61      146.73     31.02 o 
   3   1  13      792.01      741.17     62.46 o 
   4   1  13       31.52       60.37     32.70 o 
   5   1  13      584.32      695.06     70.85 o 
   0   2  13      417.68      379.81     43.18 o 
   1   2  13      736.41      720.21     54.50 o 
   2   2  13       74.59       64.56     33.96 o 
   3   2  13      507.62      525.70     54.08 o 
   4   2  13       21.12       45.69     29.76 o 
   5   2  13      291.98      266.62     48.21 o 
   0   3  13      114.13      103.13     32.70 o 
   1   3  13     1042.77     1024.56     66.66 o 
   2   3  13      108.29      109.42     31.02 o 
   3   3  13      214.18      217.15     36.05 o 
   4   3  13       27.89      -31.02     40.24 o 
   5   3  13      248.69      241.47     49.89 o 
   0   4  13       14.94        6.29     20.12 o 
   1   4  13      613.45      696.73     55.34 o 
   2   4  13      145.45       92.65     36.05 o 
   3   4  13      735.91      804.05     68.75 o 
   4   4  13       37.08       47.79     33.96 o 
   5   4  13       12.66        8.80     36.47 o 
   0   5  13      151.85      145.47     38.15 o 
   1   5  13      602.09      490.48     58.27 o 
   2   5  13       16.59      -30.60     30.60 o 
   3   5  13      215.85       -3.77     27.67 o 
   4   5  13      125.36      149.24     40.66 o 
   5   5  13      302.09      433.05     57.85 o 
   0   6  13       17.48      -24.73     28.51 o 
   1   6  13      434.07      425.50     46.53 o 
   2   6  13      145.84      116.12     33.54 o 
   3   6  13      498.87      442.27     59.95 o 
   4   6  13       31.28       30.18     33.54 o 
   0   7  13       86.50      101.45     36.05 o 
   1   7  13      672.81      674.10     57.85 o 
   2   7  13        9.15       90.97     28.93 o 
   3   7  13      118.65      129.96     38.57 o 
   4   7  13       28.03       49.47     28.93 o 
   0   8  13        0.02       15.93     23.48 o 
   1   8  13      342.18      323.63     50.72 o 
   2   8  13       27.97       33.54     36.05 o 
   3   8  13      433.18      433.05     62.46 o 
   0   9  13       21.82      -39.41     39.41 o 
   1   9  13      354.98      361.78     57.01 o 
   2   9  13        7.30       35.63     31.44 o 
   0  10  13        4.03      -36.47     36.47 o 
   1  10  13      113.84      133.31     36.89 o 
   0   0  14     1742.25     1993.37     90.55 o 
   1   0  14      233.03      189.49     38.57 o 
   2   0  14       76.22       83.42     33.12 o 
   3   0  14       12.07      -22.22     27.25 o 
   4   0  14      525.60      690.03     63.72 o 
   5   0  14        3.20      -37.31     37.31 o 
   0   1  14       41.50       33.12     28.51 o 
   1   1  14      174.88      156.79     35.63 o 
   2   1  14     1409.36     1439.58     84.26 o 
   3   1  14       16.82       22.22     30.18 o 
   4   1  14      165.78      206.67     44.02 o 
   5   1  14       47.87       22.22     30.60 o 
   0   2  14     2755.04     2850.24    109.83 o 
   1   2  14       34.38       16.77     33.12 o 
   2   2  14      227.77      286.32     39.41 o 
   3   2  14      167.32      169.78     36.47 o 
   4   2  14      468.77      471.62     57.01 o 
   5   2  14       27.45        9.22     35.63 o 
   0   3  14       26.70        3.35     29.35 o 
   1   3  14       65.90       76.30     27.67 o 
   2   3  14     1829.46     1802.62     90.55 o 
   3   3  14       35.57        0.00     32.70 o 
   4   3  14      211.73      225.54     52.40 o 
   5   3  14       38.78       96.42     31.02 o 
   0   4  14     1583.64     1619.43     89.29 o 
   1   4  14       69.74        7.13     31.86 o 
   2   4  14       39.73       37.31     33.54 o 
   3   4  14       42.31       55.34     29.76 o 
   4   4  14      838.03      707.22     68.33 o 
   0   5  14        3.93        7.13     27.67 o 
   1   5  14       33.67        7.55     34.38 o 
   2   5  14     1059.06      962.10     70.43 o 
   3   5  14        8.40      -20.54     33.54 o 
   4   5  14       28.71       39.83     41.50 o 
   0   6  14     1246.84     1253.03     75.04 o 
   1   6  14        5.89        3.77     25.57 o 
   2   6  14       56.17       44.44     29.35 o 
   3   6  14       48.12       21.38     31.02 o 
   4   6  14      268.32      248.18     54.08 o 
   0   7  14        0.66       16.35     32.28 o 
   1   7  14       20.85      -31.02     31.02 o 
   2   7  14      457.19      394.06     54.50 o 
   3   7  14       11.83       13.41     28.09 o 
   0   8  14      236.12      303.93     46.53 o 
   1   8  14        2.77       30.18     30.18 o 
   2   8  14        5.58       40.24     33.96 o 
   0   9  14       21.91       27.25     22.22 o 
   1   9  14        8.89      -18.45     32.28 o 
   1   0  15      418.02      454.85     56.17 o 
   2   0  15      385.05      359.27     51.56 o 
   3   0  15      358.57      490.06     63.30 o 
   4   0  15       25.14       17.19     34.79 o 
   0   1  15      374.63      334.95     52.40 o 
   1   1  15      517.64      609.96     54.50 o 
   2   1  15        2.53       11.32     27.25 o 
   3   1  15      235.54      278.36     43.60 o 
   4   1  15      200.46      200.38     44.86 o 
   0   2  15        0.35      -25.57     29.35 o 
   1   2  15      402.56      351.72     54.08 o 
   2   2  15      333.10      292.19     51.14 o 
   3   2  15      425.20      473.29     54.92 o 
   4   2  15        2.52      -26.41     30.60 o 
   0   3  15      528.49      503.48     56.17 o 
   1   3  15      275.82      317.35     47.37 o 
   2   3  15        7.03       62.88     28.51 o 
   3   3  15      185.61      303.51     42.34 o 
   4   3  15      171.57      210.86     50.31 o 
   0   4  15        3.28      -29.35     29.35 o 
   1   4  15      174.52      198.29     39.83 o 
   2   4  15      325.22      294.29     41.92 o 
   3   4  15      179.89       25.57     33.12 o 
   4   4  15        5.47       23.06     31.44 o 
   0   5  15      340.97      242.73     50.72 o 
   1   5  15      244.40      342.50     41.08 o 
   2   5  15        1.05       -8.38     31.86 o 
   3   5  15       55.73       31.02     26.83 o 
   0   6  15        1.91      -20.54     33.96 o 
   1   6  15      164.06      100.61     41.08 o 
   2   6  15      221.42      208.35     42.34 o 
   3   6  15      187.89      123.67     41.08 o 
   0   7  15      223.49      169.78     41.92 o 
   1   7  15      132.49      123.25     38.15 o 
   2   7  15        7.68        9.22     28.09 o 
   0   8  15        5.40      -23.06     33.96 o 
   1   8  15       70.85       92.65     30.60 o 
   0   0  16      202.17      254.88     41.50 o 
   1   0  16      492.41      472.45     56.59 o 
   2   0  16       27.65       -4.19     34.79 o 
   3   0  16       87.48       73.78     38.15 o 
   0   1  16        0.32      -27.67     28.51 o 
   1   1  16      313.61      275.00     46.11 o 
   2   1  16      144.14      194.10     42.76 o 
   3   1  16      290.89      283.39     42.34 o 
   0   2  16      168.26      151.34     44.02 o 
   1   2  16      377.78      326.57     54.50 o 
   2   2  16       26.44       -4.19     36.47 o 
   3   2  16      147.15      123.25     41.50 o 
   0   3  16        2.61       -4.19     27.67 o 
   1   3  16      268.44      332.86     44.44 o 
   2   3  16       60.35       93.48     35.63 o 
   3   3  16      308.27      309.38     53.24 o 
   0   4  16       93.27       41.50     37.73 o 
   1   4  16      330.63      240.21     50.31 o 
   2   4  16       23.84       78.39     33.96 o 
   3   4  16       69.76      -23.06     37.73 o 
   0   5  16        0.32      -25.99     33.54 o 
   1   5  16      173.46      147.98     44.86 o 
   2   5  16       54.24       67.49     33.96 o 
   0   6  16       75.49       22.22     42.34 o 
   1   6  16      141.35      149.24     43.60 o 
   1   0  17       13.22       56.17     28.51 o 
   2   0  17      529.22      561.75     68.33 o 
   0   1  17      623.62      710.99     62.88 o 
   1   1  17        7.14      -13.00     37.31 o 
   2   1  17        6.88       -8.80     28.51 o 
   0   2  17        2.77      -17.19     28.93 o 
   1   2  17       20.31       74.20     35.21 o 
   2   2  17      456.65      560.49     59.11 o 
   0   3  17      532.47      471.62     64.56 o 
   1   3  17        7.60      -22.22     33.12 o 
   2   3  17       12.60       27.67     31.86 o 
   0   4  17       20.59       31.44     31.44 o 
   1   4  17        0.47      -29.76     29.76 o 
   0   5  17      474.43      506.83     57.01 o 
   0   0  18      122.81      139.18     45.28 o 
   0   1  18        0.00        0.00     37.73 o 
                                                 
